# Supplementary material for: The Long-Term Public Health Impact of Social Distancing on Brain Health: Topical Review
Source: Int J Environ Res Public Health. 2021 Jul 8;18(14):7307. doi: 10.3390/ijerph18147307 (PMC8305633; doi:10.3390/ijerph18147307)
Supplement: Supplementary file 1 [file ijerph-18-07307-s001.zip]

Archive with 1 entries (1 files):
- ijerph-1281630-supplementary.xlsx
