# Supplementary material for: The Long-Term Public Health Impact of Social Distancing on Brain Health: Topical Review
Source: Int J Environ Res Public Health. 2021 Jul 8;18(14):7307. doi: 10.3390/ijerph18147307 (PMC8305633; doi:10.3390/ijerph18147307)
Supplement: Supplementary file 1 [file ijerph-18-07307-s001.zip › ijerph-1281630-supplementary.xlsx]

## Sheet: Sheet1
Table S1: Summary of Literature Review
Outcome	Reference	Sample	Design	Results
Inflammation
	Cole, Hawkley et al. 2007	Population-based Chicago Health Aging and Social Relations Study	A DNA microarray analysis identifying 209 genes differentially expressed in circulating leukocytes from 14 high- versus low-lonely individuals	Loneliness showed associations with up-regulation of genes involved in immune activation, transcription control, cell proliferation, and down-regulation of mature B lymphocyte function and type 1 interferon response.
	Koyama, Nawa et al. 2021	624 people(18-92 years) from U-CORONA Study	Analysis of 624 participants from the U-CORONA* study to clarify the link between social relationships and inflammation in the context of the COVID-19 pandemic	Both social isolation and loneliness was associated with chronic inflammation.
	Vingeliene, Hiyoshi et al. 2019	3239 participants in English Longitudinal Study of Ageing	Longitudinal analysis of loneliness and inflammation at older ages from participants in the English Longitudinal Study of Ageing	Loneliness was associated with statistically significant increases in fibrinogen and ferritin.
	Walker, Ploubidis et al. 2019	8780 adults aged 50 and above from the English Longitudinal Study of Ageing.	Longitudinal analysis of blood samples from 8780 participants in the English Longitudinal Study of Ageing to explore time-varying associations between social engagement, living status and loneliness and neuro-immune markers in older adults	Higher levels of social engagement and living with somebody were associated with lower levels of CRP, fibrinogen, and WBC, while lower levels of loneliness were associated with higher levels of insulin like growth factor.
Neuroimaging
	Lind, Salomäki et al. 2020	34 preterm babies.	Observational study of 34 preterm participants to assess how regional brain volumes associate with self-experienced social and emotional loneliness and social competence in preterm and term-born preadolescents	Experiences of emotional loneliness and poorer social competence appear to be more related to brain volumes in very preterm preadolescents than in those born full‐term.
	Kanai, Bahrami et al. 2012	108 adults.	Imaging study using voxel-based morphometry to show a correlation between individual differences in loneliness and structure of brain regions associated with social processes	Loneliness is correlated with the volume of posterior superior temporal sulcus (pSTS).
	Kanai, Bahrami et al. 2012	125 undergraduate students.	Imaging study using magnetic resonance imaging scans from 125 participants to determine whether variability in structure of specific regions of human cortex was association with inter-individual variability in size of online social network	The size of an individual's online social network is closely linked to focal brain structure implicated in social cognition.
Neuropathology
	Dong, Goico et al. 2004	Transgenic mice.	Experimental study using Tg2576 transgenic mice to study the ability of dentate gyrus cell proliferation under behavioral interventions and drugs known to have effects on hippocampal neurogenesis in normal rodents	Isolation stress also appeared to accelerate the underlying process of β-amyloid plaque deposition in Tg2576 mice
	Donovan, Okereke et al. 2016	79 adult participants.	Cross-sectional analyses using data from the Harvard Aging Brain Study of 79 cognitively normal, community-dwelling participants to study cortical amyloid burden and loneliness	Higher amyloid burden was significantly associated with greater loneliness
	D’Oleire Uquillas, Jacobs et al. 2018	117 cognitively normal older adults.	Imaging study using flortaucipir positron emission tomography to measure tau pathology in the entorhinal cortex and understands its association with loneliness.	Higher tau pathology in the right entorhinal cortex was associated with greater loneliness
Neuroplasticity
	Venna, Xu et al. 2014	Male mice.	Experimental study of male mice to study changes in BDNS levels and neurogenesis and the impact of social environmental in recovery after ischemic brain injury	Mice paired with a healthy partner showed enhanced behavioral recovery compared with either isolated mice or mice paired with a stroke partner.
	Holmes, Xu et al. 2020	Aged transgenic female mice.	Experimental study of the impact of social isolation on microRNAs and cell proliferation in aged transgenic female mice post-stroke recovery	SI immediately after stroke led to significantly more brain tissue loss after stroke and higher mortality.
	Dunlap, Silva et al. 2011	Adult male electric fish.	Experimental study of cell proliferation in adult male electric fish in social and isolated captive environments	For brain regions in the electrocommunication circuitry, group-housed fish had more cell proliferation than isolated fish, but only during the breeding season
	Dunlap and Chung 2013	Electric fish.	Experimental study of brain cell proliferation of electric fish in the environment of social novelty	Social novelty promoted both proliferation and survival of newborn neuronal cells.
	Hsiao, Hung et al. 2014	Double-transgenic mice.	Experimental study of BDNS expression and neurogenesis in the hippocampus of transgenic mice and the impact of social interaction	The number of neuronal cells in the hippocampal dentate gyrus was significantly elevated after cohousing.
	Salinas, Beiser et al. 2017	3294 participants.	Observational study of social relationship measures as cross-sectional predictors of higher serum BDNF* levels	BDNF partly mediated the total effect between emotional support and dementia risk.
	Li, Du et al. 2016	Male Sprague Dawley rats.	Randomized controlled trial of male Sprague Dawley rats in group-reared or isolation-reared conditions to study its impact on cognitive behaviors and epigenetic alterations of the BDNF* gene	Regarding BDNF, the isolation-reared rats demonstrated increased BDNF mRNA levels, H3 acetylation at the BDNF gene and BDNF protein expression in the medial prefrontal cortex (mPFC). In contrast, the BDNF mRNA levels, H3 acetylation of the BDNF gene and BDNF protein expression were decreased in the hippocampus of the isolation-reared rats.
Sleep
	Cacioppo, Hawkley et al. 2002	N/A	Observational study of the possibility of influence of social factors such as loneliness on restorative behaviors such as sleep	Lonely individuals evinced poorer sleep efficiency and more time awake after sleep onset than nonlonely individuals.
	Jacobs, Cohen et al. 2006	290 participants aged 70.	Longitudinal study of an age-homogenous cohort to study global sleep satisfaction and the impact of social factors	Risk factors at age 70 for subsequent poor Global Sleep Satisfaction (GSS) were loneliness, depression, poor self-rated health, economic difficulties, back pain, obesity, and prior poor GSS.
	Hawkley, Preacher et al. 2010	215 adults.	Observational study of a population-based sample of 215 adults to study loneliness and its association with daytime dysfunction	Daily variations in loneliness predicted subsequent feelings of daytime dysfunction and daytime dysfunction predicted subsequent loneliness.
	Kurina, Knutson et al. 2011	95 participants age 19 and above.	Cross-sectional study of 95 adult participants to study loneliness and sleep fragmentation	Higher loneliness scores were associated with significantly higher levels of sleep fragmentation.
	Eccles, Qualter et al. 2020	3305 11-15 year old adolescents.	Analysis of data from the HBSC* collaborative cross-national survey to study loneliness and self-reported health and sleep problems	Loneliness is associated with poorer self-reported health and sleep problems among young adolescents.
	Benson, McSorley et al. 2021	759 participants and data from the National Social Life, Health, and Aging Project.	Analysis of data from the NSHAP* study to study the correlation between loneliness and social isolation and actigraph sleep quality	Both loneliness and social isolation were associated with actigraphy measures of more disrupted sleep: wake after sleep onset and percent sleep. Neither was associated with actigraph total sleep time. Increased loneliness was strongly associated with more insomnia symptoms and with shorter sleep duration assessed by a single question, but social isolation was not.
	Nebes, Buysse et al. 2009	157 community dwelling participants 65-80 years old.	Investigative study of community volunteers to understand the potential relationship between sleep quality and cognition	Good and poor sleepers differed on tests of working memory, attentional set shifting, and abstract problem solving but not on processing speed, inhibitory function, or episodic memory.
Cognition
	Hawkley, Thisted et al. 2009	Population-based sample of 229 individuals ages 50-68 years.	Cross-sectional & longitudinal analyses on loneliness and physical activity	Loneliness among middle and older age adults is an independent risk factor for physical inactivity and increases the likelihood that physical activity will be discontinued over time.
	Wallace, Han et al. 2009	Adult rodents.	Experimental study of a mechanism by which antidepressant treatment alleviates anxiety symptoms after social isolation	Social isolation induced both anxiety- and anhedonia-like symptoms and decreased cAMP response element-binding protein (CREB) activity in the nucleus accumbens shell (NAcSh).
	Wilson, Krueger et al. 2007	823 older persons free of dementia at enrollment from senior citizen facilities.	Longitudinal clinicopathologic cohort study to study loneliness and its potential association with an increased risk of late-life dementia	Risk of AD was more than doubled in lonely persons (score 3.2, 90th percentile) compared with persons who were not lonely (score 1.4, 10th percentile).
	Donovan, Okereke et al. 2016	79 cognitively normal, community dwelling participants of the Harvard Aging Brain Study.	Cross-sectional analyses to study the association of high amyloid burden to loneliness	Higher amyloid burden was significantly associated with greater loneliness
	Luchetti, Terracciano et al. 2020	14114 participants from the Survey of Health, Ageing, and Retirement in Europe.	Study of participants from the SHARE* to understand the potential relationship between loneliness and the risk of cognitive impairment in older adutlhood	Feeling lonely was associated with increased risk of incident cognitive impairment.
	Yu, Steptoe et al. 2021	Data from the China Health and Retirement Longitduinal Study	Study of data from the CHARLS* to understand the potential relationship between loneliness and cognitive decline	Loneliness was significantly associated with the cognitive decline at follow-up.
	Stewart, Yu et al. 2020	1121 older adults without dementia from the Rush Memory and Aging Project.	Analyses of participants to understand the potential association of loneliness and healthcare and financial decision making ability	A detrimental effect of loneliness on decision making was stronger when cognition was low.
	Tilvis, Kahonen-Vare et al. 2004	650 population-based individuals of 75-, 80-, and 85-year olds.	Longitudinal study of a population-based sample to study the potential association between loneliness and cognitive decline	The role of loneliness in cognitive decline needs further clinical testing.
	Sundström, Adolfsson et al. 2020	1905 participants without dementia.	Longitudinal study of participants to study the association between perceived loneliness and all-cause dementia	The increased risk for the development of all-cause dementia and AD due to perceived loneliness remains significant.
	Sutin, Stephan et al. 2020	12030 participants from the Health and Retirement Study	Cox proportional hazards regression to study the association of loneliness with dementia	Cox proportional hazards regression indicated that loneliness was associated with a 40% increased risk of dementia.
	Akhter‐Khan, Tao et al. 2021	2880 cognitively normal adults.	Study of participants to understand the potential role of persistent loneliness in mid-life as an independent risk factor for dementia and AD	Persistent loneliness was associated with higher risk of dementia onset, and transient loneliness with lower risk of dementia onset (compared to no loneliness).
Mental Health
	Lee, Pearce et al. 2021,	4211 participants from adults 50 years and older in the English Longitudinal Study of Ageing (ELSA).	Longitudinal study of participants to study the association of higher loneliness scores with higher depression symptom severity	A 1-point increase in loneliness score was associated with a 0·16 increase in depressive symptom severity score.
	McQuaid, Cox et al. 2021	661 respondents from an online survey during the COVID-19 pandemic.	Analysis of survey respondents to study the relationship between loneliness and depression symptoms and increased vulnerability among certain cohorts	Loneliness scores increased with increasing depression and anxiety symptom severity category.
	Krendl and Perry 2021	93 older adults	Study of the potential impact of COVID-19 on loneliness and depression scores	Loneliness positively predicted depression. Perceived relationship strength, but not social engagement, moderated this relationship such that loneliness only predicted depression for individuals who became closer to their networks during the pandemic.
Stress
	Rivera, Lindsay et al. 2020	Adult male and female Octodon degus	A longitudinal study in Octodon degus to examine the effects of long-lasting social isolation and re-socialization on cognitive performance and brain activity	Long‐term social isolation impaired the HPA axis negative feedback loop (linked to cognitive deficits) and synaptic signaling proteins.
	Cacioppo, Ernst et al. 2000	2632 male and female undergraduates.	Study of differences between lonely and social embedded individuals and their levels of salivary cortisol	Individuals who were chronically lonely were characterized by elevated mean salivary cortisol levels across the course of a day, suggesting more discharges of corticotropin-releasing hormone and elevated activation of the hypothalamic–pituitary–adrenocorticol axis.
	Steptoe, Owen et al. 2004	240 working men and women 47-59 years.	Study of the potential relationship between cortisol response and loneliness levels	Lonely individuals had greater fibrinogen and natural killer cell responses to stress.
	Doane and Adam 2010	121 high school students.	Analysis of multilevel modeling to examine whether trait and state feelings of loneliness were related to changes in levels of cortisol.	Loneliness showed associations with a flattening of the diurnal cortisol rhythm.
Abbreviations: U-CORONA (Utsunomiya COVID-19 seROprevalence Neighborhood Association study); BDNF (brain-derived neurotrophic factor); Health Behavior in School-aged Children (HBSC); NSHAP (National Social Life, Health, and Aging Project); SHARE – Survey of Health, Ageing, and Retirement in Eu-rope; CHARLS (China Health and Retirement Longitudinal Study).
